# Supplementary material for: ﻿Synodusautumnus, a new species of lizardfish (Aulopiformes, Synodontidae) from the Indo-Pacific region, and a reassessment of distributional records of Synodusrubromarmoratus
Source: Zookeys. 2025 Jun 26;1243:191–206. doi: 10.3897/zookeys.1243.147259 (PMC12238995; doi:10.3897/zookeys.1243.147259)
Supplement: XML Treatment for Synodus autumnus [file zookeys.1243.147259-treatment1.xml]

<!DOCTYPE tp:taxon-treatment
  PUBLIC "-//TaxonX//DTD Taxonomic Treatment Publishing DTD v0 20100105//EN" "tax-treatment-NSO.dtd">
<tp:taxon-treatment xmlns:tp="http://www.plazi.org/taxpub"><tp:treatment-meta><kwd-group><label>Taxon classification</label><kwd>
              <named-content content-type="kingdom">Animalia</named-content>
            </kwd><kwd>
              <named-content content-type="order">Aulopiformes</named-content>
            </kwd><kwd>
              <named-content content-type="family">Synodontidae</named-content>
            </kwd></kwd-group><mixed-citation publication-type="journal"><person-group><name><surname>Furuhashi</surname><given-names>Ryusei</given-names></name><name><surname>Motomura</surname><given-names>Hiroyuki</given-names></name></person-group><article-title>﻿<italic><tp:taxon-name><tp:taxon-name-part taxon-name-part-type="genus" reg="Synodus">Synodus</tp:taxon-name-part><tp:taxon-name-part taxon-name-part-type="species" reg="autumnus">autumnus</tp:taxon-name-part></tp:taxon-name></italic>, a new species of lizardfish (<tp:taxon-name><tp:taxon-name-part taxon-name-part-type="order">Aulopiformes</tp:taxon-name-part></tp:taxon-name>, <tp:taxon-name><tp:taxon-name-part taxon-name-part-type="family">Synodontidae</tp:taxon-name-part></tp:taxon-name>) from the Indo-Pacific region, and a reassessment of distributional records of <italic><tp:taxon-name><tp:taxon-name-part taxon-name-part-type="genus" reg="Synodus">Synodus</tp:taxon-name-part><tp:taxon-name-part taxon-name-part-type="species" reg="rubromarmoratus">rubromarmoratus</tp:taxon-name-part></tp:taxon-name></italic></article-title><source>Zookeys</source><day>26</day><month>06</month><year>2025</year><volume>1243</volume><fpage>191</fpage><lpage>206</lpage><pub-id pub-id-type="doi">10.3897/zookeys.1243.147259</pub-id></mixed-citation></tp:treatment-meta><tp:nomenclature><label>﻿</label><tp:taxon-name>
            <object-id xmlns:xlink="http://www.w3.org/1999/xlink" content-type="arpha" xlink:type="simple">440EC599-5E6A-51A0-8A9B-1262C8599C72</object-id>
            <tp:taxon-name-part taxon-name-part-type="genus" reg="Synodus">Synodus</tp:taxon-name-part>
            <tp:taxon-name-part taxon-name-part-type="species" reg="autumnus">autumnus</tp:taxon-name-part>
            <object-id xmlns:xlink="http://www.w3.org/1999/xlink" content-type="zoobank" xlink:type="simple">https://zoobank.org/06C5C528-E186-4C6E-AF6C-33834F22152B</object-id>
          </tp:taxon-name><tp:taxon-status xmlns:xlink="http://www.w3.org/1999/xlink" xlink:type="simple">sp. nov.</tp:taxon-status><xref ref-type="fig" rid="F1">Figs 1</xref><xref ref-type="fig" rid="F2">, 2</xref><xref ref-type="fig" rid="F3">, 3</xref><xref ref-type="fig" rid="F4">, 4</xref><xref ref-type="fig" rid="F5">, 5</xref><xref ref-type="fig" rid="F7">, 7</xref><xref ref-type="table" rid="T1">, Table 1 New English name: Autumn Lizardfish; new standard Japanese name: Iroha-eso</xref><tp:nomenclature-citation-list><tp:nomenclature-citation><tp:taxon-name>
                <tp:taxon-name-part taxon-name-part-type="genus" reg="Synodus">Synodus</tp:taxon-name-part>
                <tp:taxon-name-part taxon-name-part-type="species" reg="ulae">ulae</tp:taxon-name-part>
              </tp:taxon-name><comment>(not of Schultz): <xref ref-type="bibr" rid="B19">Mochida and Motomura 2018</xref>: 8 (San, Tokuno-shima island, Amami Islands, Japan).</comment></tp:nomenclature-citation><tp:nomenclature-citation><tp:taxon-name>
                <tp:taxon-name-part taxon-name-part-type="genus" reg="Synodus">Synodus</tp:taxon-name-part>
                <tp:taxon-name-part taxon-name-part-type="uncertainty-rank">cf.</tp:taxon-name-part>
                <tp:taxon-name-part taxon-name-part-type="species" reg="rubromarmoratus">rubromarmoratus</tp:taxon-name-part>
              </tp:taxon-name><comment>: <xref ref-type="bibr" rid="B15">Honda et al. 2024</xref>: 141 (east coast of Izu Peninsula, Sagami Bay, Japan).</comment></tp:nomenclature-citation></tp:nomenclature-citation-list></tp:nomenclature><tp:treatment-sec sec-type="material" id="SECID0EIIAE"><title>Material examined.</title><p><bold><italic>Holotype</italic>.</bold> • <named-content xmlns:xlink="http://www.w3.org/1999/xlink" content-type="dwc:institutional_code" xlink:title="Kagoshima University Museum, Kagoshima University" xlink:href="http://grbio.org/institution/kagoshima-university-museum" xlink:type="simple">KAUM</named-content>–I. 180000 (<ext-link xmlns:xlink="http://www.w3.org/1999/xlink" xlink:href="LC859381" ext-link-type="gen" xlink:type="simple">LC859381</ext-link>), 54.2 mm SL, off Segaura, Kushi, Bonotsu, Minami-satsuma, southwest coast of Satsuma Peninsula, Kagoshima Prefecture, southern Kyushu, Japan, 5 m depth, hand net, 2 Feb. 2023, coll. by M. C. Sato. <bold><italic>Paratypes</italic>.</bold> 34 specimens, 15.8–96.5 mm SL. <bold>Japan</bold>: • <named-content xmlns:xlink="http://www.w3.org/1999/xlink" content-type="dwc:institutional_code" xlink:title="Kagoshima University Museum, Kagoshima University" xlink:href="http://grbio.org/institution/kagoshima-university-museum" xlink:type="simple">KAUM</named-content>–I. 82280 (<ext-link xmlns:xlink="http://www.w3.org/1999/xlink" xlink:href="LC859380" ext-link-type="gen" xlink:type="simple">LC859380</ext-link>), 58.3 mm SL, San, Tokunoshima, Tokuno-shima island, Amami Islands, Kagoshima Prefecture, 1–18 m, hand net, 25 Nov. 2015, H. Motomura, D. Uyeno, H. Uyeno, Y. Fukui, K. Eguchi and A. Yoshiura; • <named-content xmlns:xlink="http://www.w3.org/1999/xlink" content-type="dwc:institutional_code" xlink:title="Kanagawa Prefectural Museum of Natural History" xlink:href="http://grbio.org/institution/kanagawa-prefectural-museum-natural-history" xlink:type="simple">KPM</named-content>-NI 32554, 40.6 mm SL, Izu Oceanic Park, Jogasaki Coast, east coast of Izu Peninsula (Sagami Bay), Shizuoka Prefecture, 16 Dec. 1989, H. Masuda; • <named-content xmlns:xlink="http://www.w3.org/1999/xlink" content-type="dwc:institutional_code" xlink:title="Kanagawa Prefectural Museum of Natural History" xlink:href="http://grbio.org/institution/kanagawa-prefectural-museum-natural-history" xlink:type="simple">KPM</named-content>-NI 43326, 45.8 mm SL, Izu Oceanic Park, Jogasaki Coast, east coast of Izu Peninsula (Sagami Bay), Shizuoka Prefecture, 27 m, 5 Jan. 2017, W. Takase. <bold>Taiwan</bold>: • <named-content xmlns:xlink="http://www.w3.org/1999/xlink" content-type="dwc:institutional_code" xlink:title="Biodiversity Research Museum, Chinese Academy of Sciences" xlink:href="http://grbio.org/institution/academia-sinica-institute-zoology-ichthyology-collection" xlink:type="simple">ASIZP</named-content> 59174, 96.5 mm SL, Liuqiu Island, Pingtung, 23 Apr. 1984, K.-T. Shao. <bold>Philippines</bold>: • <named-content xmlns:xlink="http://www.w3.org/1999/xlink" content-type="dwc:institutional_code" xlink:title="Bernice Pauahi Bishop Museum" xlink:href="http://grbio.org/institution/bishop-museum" xlink:type="simple">BPBM</named-content> 22462, 2 specimens, 48.9–50.1 mm SL, Caban Island, Batangas Province, Luzon, 30 m, 28 July 1978, J. E. Randall, G. W. Tribble, R. P. H. Rutherford and K. E. Carpenter; • <named-content xmlns:xlink="http://www.w3.org/1999/xlink" content-type="dwc:institutional_code" xlink:title="Museum Support Center, Smithsonian Institution, National Museum of Natural History" xlink:href="http://grbio.org/institution/smithsonian-institution-national-museum-natural-history" xlink:type="simple">USNM</named-content> 436037 (<ext-link xmlns:xlink="http://www.w3.org/1999/xlink" xlink:href="OQ387399" ext-link-type="gen" xlink:type="simple">OQ387399</ext-link>), 57.2 mm SL, off coastline south of Escarceo Point, Puerto Galera, Oriental Mindoro, 12–18 m, 2 Apr. 2015, J. Williams, D. Catania and R. Betancur; • <named-content xmlns:xlink="http://www.w3.org/1999/xlink" content-type="dwc:institutional_code" xlink:title="Museum Support Center, Smithsonian Institution, National Museum of Natural History" xlink:href="http://grbio.org/institution/smithsonian-institution-national-museum-natural-history" xlink:type="simple">USNM</named-content> 436288 (<ext-link xmlns:xlink="http://www.w3.org/1999/xlink" xlink:href="OQ387293" ext-link-type="gen" xlink:type="simple">OQ387293</ext-link>), 68.8 mm SL, Puerto Galera, Oriental Mindoro, 23–26 m, 16 Apr. 2015, J. Williams, D. Catania and D. Dumale. <bold>Palau</bold>: • <named-content xmlns:xlink="http://www.w3.org/1999/xlink" content-type="dwc:institutional_code" xlink:title="Bernice Pauahi Bishop Museum" xlink:href="http://grbio.org/institution/bishop-museum" xlink:type="simple">BPBM</named-content> 9363, 4, 15.8–59.7 mm SL, Ulebsechel Island, 15.2 m, 16 Apr. 1970, J. E. Randall, A. R. Emery et al. <bold>Marshall Islands</bold>: • <named-content xmlns:xlink="http://www.w3.org/1999/xlink" content-type="dwc:institutional_code" xlink:title="Bernice Pauahi Bishop Museum" xlink:href="http://grbio.org/institution/bishop-museum" xlink:type="simple">BPBM</named-content> 39704, 45.4 mm SL, Bigej-Meck Reef, Kwajalein Atoll, 25 m, 29 Dec. 2004, B. D. Greene. <bold>Indonesia</bold>: • <named-content xmlns:xlink="http://www.w3.org/1999/xlink" content-type="dwc:institutional_code" xlink:title="Bernice Pauahi Bishop Museum" xlink:href="http://grbio.org/institution/bishop-museum" xlink:type="simple">BPBM</named-content> 32414, 67.8 mm SL, east of Toro Liu Point, Komodo, 26–28 m, 16 Oct. 1987, J. E. Randall and E. Clark; <named-content xmlns:xlink="http://www.w3.org/1999/xlink" content-type="dwc:institutional_code" xlink:title="National Museum of Nature and Science, Tsukuba" xlink:href="http://grbio.org/institution/national-science-museum-natural-history" xlink:type="simple">NSMT</named-content>-P 106331, 52.9 mm SL, coral reef between Meno and Air islands, Lombok, Indonesia, 10 m. <bold>Timor-Leste</bold>: • <named-content xmlns:xlink="http://www.w3.org/1999/xlink" content-type="dwc:institutional_code" xlink:title="Australian Museum, Sydney" xlink:href="http://grbio.org/institution/australian-museum" xlink:type="simple">AMS</named-content> I. 46120-005, 2, 54.4–73.4 mm SL, halfway between Hera and Metinaro, 150 m off shore, 12 m, 23 Sept. 2012, M. A. McGrouther, S. E. Reader, A. Hay, J. M. Leis, B. C. Russell and P. B. Berents. <bold>Papua New Guinea</bold>: • <named-content xmlns:xlink="http://www.w3.org/1999/xlink" content-type="dwc:institutional_code" xlink:title="Australian Museum, Sydney" xlink:href="http://grbio.org/institution/australian-museum" xlink:type="simple">AMS</named-content> I. 33751-019, 45.7 mm SL, Portlock Reef, 5–31 m, 29 Jan. 1993; <named-content xmlns:xlink="http://www.w3.org/1999/xlink" content-type="dwc:institutional_code" xlink:title="Museums and Art Galleries of the Northern Territory, Darwin" xlink:href="http://grbio.org/institution/northern-territory-museum-arts-and-sciences" xlink:type="simple">NTM</named-content> S. 13661-036, 3, 42.0–64.4 mm SL, Madang, 18–22 m, 5 Oct. 1992, H. K. Larson and M. Jebb. <bold>Australia</bold>: • <named-content xmlns:xlink="http://www.w3.org/1999/xlink" content-type="dwc:institutional_code" xlink:title="Australian Museum, Sydney" xlink:href="http://grbio.org/institution/australian-museum" xlink:type="simple">AMS</named-content> I. 19223-001, 3, 57.4–73.0 mm SL, One Tree Island, Queensland, 30–33 m, 14 Sept. 1974, B. C. Russell; • <named-content xmlns:xlink="http://www.w3.org/1999/xlink" content-type="dwc:institutional_code" xlink:title="Australian Museum, Sydney" xlink:href="http://grbio.org/institution/australian-museum" xlink:type="simple">AMS</named-content> I. 30310-030, 7, 25.7–71.0 mm SL, North Solitary Island, New South Wales, 12–14 m, 5 May 1977; <named-content xmlns:xlink="http://www.w3.org/1999/xlink" content-type="dwc:institutional_code" xlink:title="Museums and Art Galleries of the Northern Territory, Darwin" xlink:href="http://grbio.org/institution/northern-territory-museum-arts-and-sciences" xlink:type="simple">NTM</named-content> S. 11389-040, 44.9 mm SL, north east side of Scott Reef North, Western Australia, 7–10 m, 13 Sept. 1984, B. C. Russell. <bold>Tonga</bold>: • <named-content xmlns:xlink="http://www.w3.org/1999/xlink" content-type="dwc:institutional_code" xlink:title="Australian Museum, Sydney" xlink:href="http://grbio.org/institution/australian-museum" xlink:type="simple">AMS</named-content> I. 46738-107, 83.2 mm SL, Vaka'eitu Island, Vava’n Group, 10–19 m, 13 Jan. 2015, S. E. Reader, N. Jolly, I. Middleton and T. Trnski; • <named-content xmlns:xlink="http://www.w3.org/1999/xlink" content-type="dwc:institutional_code" xlink:title="Australian Museum, Sydney" xlink:href="http://grbio.org/institution/australian-museum" xlink:type="simple">AMS</named-content> I. 46739-034, 41.5 mm SL, north east of O’ua Island, Ha’apai Group, 13–16.5 m, 14 Jan. 2015, S. E. Reader, N. Jolly, I. Middleton, T. Trnski, R. Robinson and C. Bedford.</p></tp:treatment-sec><tp:treatment-sec sec-type="diagnosis" id="SECID0EPMAE"><title>Diagnosis.</title><p>A new species of <italic><tp:taxon-name><tp:taxon-name-part taxon-name-part-type="genus" reg="Synodus">Synodus</tp:taxon-name-part></tp:taxon-name></italic> with the following combination of characters: Dorsal-fin rays 11–13; anal-fin rays 8–10; lateral-line scales 49–51; scale rows above lateral line 3.5; scale rows below lateral line 4.5; vertebrae 49–52; anterior gill rakers 22–29; peritoneal spots 0–5; anterior palatine teeth in a discrete group, longer than posterior palatine teeth; ANF long and broad, leaf-like, extending above and behind posterior margin of posterior nostril when laid back; posterior process of pelvic girdle wide; posterior part of preopercle scaled; body with 5 reddish saddle-like blotches; lateral surface below lateral line with a straight row of brown blotches when fresh.</p></tp:treatment-sec><tp:treatment-sec sec-type="description" id="SECID0E3MAE"><title>Description.</title><p>Data for holotype presented first, followed by paratype data in parentheses (if different). Counts and measurements in Table <xref ref-type="table" rid="T1">1</xref>. Characters given in diagnosis not repeated.</p><table-wrap id="T1" position="float" orientation="portrait"><label>Table 1.</label><caption><p>Counts and measurements of <italic><tp:taxon-name><tp:taxon-name-part taxon-name-part-type="genus" reg="Synodus">Synodus</tp:taxon-name-part><tp:taxon-name-part taxon-name-part-type="species" reg="autumnus">autumnus</tp:taxon-name-part></tp:taxon-name></italic> sp. nov.</p></caption><table id="TID0ENUAG" rules="all"><tbody><tr><th rowspan="2" colspan="1"/><th rowspan="1" colspan="1">Holotype</th><th rowspan="1" colspan="1">Paratypes</th><th rowspan="2" colspan="1"/></tr><tr><th rowspan="1" colspan="1"><named-content xmlns:xlink="http://www.w3.org/1999/xlink" content-type="dwc:institutional_code" xlink:title="Kagoshima University Museum, Kagoshima University" xlink:href="http://grbio.org/institution/kagoshima-university-museum" xlink:type="simple">KAUM</named-content>–I. 180000</th><th rowspan="1" colspan="1"><italic>N</italic> = 34</th></tr><tr><td rowspan="1" colspan="1">Standard length (mm; SL)</td><td rowspan="1" colspan="1">54.2</td><td rowspan="1" colspan="1">15.8–96.5</td><td rowspan="1" colspan="1"/></tr><tr><td rowspan="1" colspan="1">Counts</td><td rowspan="1" colspan="1"/><td rowspan="1" colspan="1"/><td rowspan="1" colspan="1">mode</td></tr><tr><td rowspan="1" colspan="1">Dorsal-fin rays</td><td rowspan="1" colspan="1">12</td><td rowspan="1" colspan="1">11–13</td><td rowspan="1" colspan="1">12</td></tr><tr><td rowspan="1" colspan="1">Anal-fin rays</td><td rowspan="1" colspan="1">9</td><td rowspan="1" colspan="1">8–10</td><td rowspan="1" colspan="1">9</td></tr><tr><td rowspan="1" colspan="1">Pectoral-fin rays</td><td rowspan="1" colspan="1">12</td><td rowspan="1" colspan="1">11–12</td><td rowspan="1" colspan="1">12</td></tr><tr><td rowspan="1" colspan="1">Pelvic-fin rays</td><td rowspan="1" colspan="1">8</td><td rowspan="1" colspan="1">8</td><td rowspan="1" colspan="1">8</td></tr><tr><td rowspan="1" colspan="1">Caudal-fin rays</td><td rowspan="1" colspan="1">19</td><td rowspan="1" colspan="1">19</td><td rowspan="1" colspan="1">19</td></tr><tr><td rowspan="1" colspan="1">Lateral-line scales</td><td rowspan="1" colspan="1">50</td><td rowspan="1" colspan="1">49–51</td><td rowspan="1" colspan="1">50</td></tr><tr><td rowspan="1" colspan="1">Scale rows above lateral line</td><td rowspan="1" colspan="1">3.5</td><td rowspan="1" colspan="1">3.5</td><td rowspan="1" colspan="1">3.5</td></tr><tr><td rowspan="1" colspan="1">Scale rows below lateral line</td><td rowspan="1" colspan="1">4.5</td><td rowspan="1" colspan="1">4.5</td><td rowspan="1" colspan="1">4.5</td></tr><tr><td rowspan="1" colspan="1">Pre-dorsal-fin scale rows (Prd)</td><td rowspan="1" colspan="1">15</td><td rowspan="1" colspan="1">13–17</td><td rowspan="1" colspan="1">15</td></tr><tr><td rowspan="1" colspan="1">Pre-adipose-fin scale rows (Pra)</td><td rowspan="1" colspan="1">14</td><td rowspan="1" colspan="1">13–16</td><td rowspan="1" colspan="1">15</td></tr><tr><td rowspan="1" colspan="1">Post-adipose-fin scale rows (Poa)</td><td rowspan="1" colspan="1">9</td><td rowspan="1" colspan="1">7–10</td><td rowspan="1" colspan="1">8</td></tr><tr><td rowspan="1" colspan="1">Total of Prd, Pra and Poa</td><td rowspan="1" colspan="1">38</td><td rowspan="1" colspan="1">35–41</td><td rowspan="1" colspan="1">38</td></tr><tr><td rowspan="1" colspan="1">Circumpeduncular scales</td><td rowspan="1" colspan="1">14</td><td rowspan="1" colspan="1">11–14</td><td rowspan="1" colspan="1">12</td></tr><tr><td rowspan="1" colspan="1">Vertebrae</td><td rowspan="1" colspan="1">50</td><td rowspan="1" colspan="1">49–52</td><td rowspan="1" colspan="1">50</td></tr><tr><td rowspan="1" colspan="1">Anterior gill rakers</td><td rowspan="1" colspan="1">10 + 19 = 29</td><td rowspan="1" colspan="1">7–12 + 14–18 = 22–29</td><td rowspan="1" colspan="1">11 + 15 = 26</td></tr><tr><td rowspan="1" colspan="1">Posterior gill rakers</td><td rowspan="1" colspan="1">2 + 11 + 0 = 13</td><td rowspan="1" colspan="1">1–3 + 7–12 + 0 = 8–15</td><td rowspan="1" colspan="1">3 + 8 + 0 = 10</td></tr><tr><td rowspan="1" colspan="1">Pseudobranchial filaments</td><td rowspan="1" colspan="1">14</td><td rowspan="1" colspan="1">13–21</td><td rowspan="1" colspan="1">20</td></tr><tr><td rowspan="1" colspan="1">Peritoneal spots</td><td rowspan="1" colspan="1">0</td><td rowspan="1" colspan="1">0–5</td><td rowspan="1" colspan="1">1</td></tr><tr><td rowspan="1" colspan="1">Procurrent caudal-fin rays</td><td rowspan="1" colspan="1">14 + 12 = 16</td><td rowspan="1" colspan="1">13–16 + 12–14 = 25–30</td><td rowspan="1" colspan="1">15 + 13 = 28</td></tr><tr><td rowspan="1" colspan="1">Measurements (% SL)</td><td rowspan="1" colspan="1"/><td rowspan="1" colspan="1"/><td rowspan="1" colspan="1">mean</td></tr><tr><td rowspan="1" colspan="1">Pre-dorsal-fin length</td><td rowspan="1" colspan="1">42.4</td><td rowspan="1" colspan="1">40.7–45.7</td><td rowspan="1" colspan="1">43.7</td></tr><tr><td rowspan="1" colspan="1">Pre-adipose-fin length</td><td rowspan="1" colspan="1">82.5</td><td rowspan="1" colspan="1">79.6–84.7</td><td rowspan="1" colspan="1">82.5</td></tr><tr><td rowspan="1" colspan="1">Pre-anal-fin length</td><td rowspan="1" colspan="1">78.2</td><td rowspan="1" colspan="1">77.4–81.4</td><td rowspan="1" colspan="1">79.6</td></tr><tr><td rowspan="1" colspan="1">Pre-pectoral-fin length</td><td rowspan="1" colspan="1">29.2</td><td rowspan="1" colspan="1">28.3–32.2</td><td rowspan="1" colspan="1">29.9</td></tr><tr><td rowspan="1" colspan="1">Pre-pelvic-fin length</td><td rowspan="1" colspan="1">36.4</td><td rowspan="1" colspan="1">36.9–41.3</td><td rowspan="1" colspan="1">38.3</td></tr><tr><td rowspan="1" colspan="1">Head length</td><td rowspan="1" colspan="1">28.6</td><td rowspan="1" colspan="1">27.9–32.9</td><td rowspan="1" colspan="1">30.2</td></tr><tr><td rowspan="1" colspan="1">Body depth at pelvic-fin origin</td><td rowspan="1" colspan="1">13.5</td><td rowspan="1" colspan="1">10.5–17.2</td><td rowspan="1" colspan="1">14.2</td></tr><tr><td rowspan="1" colspan="1">Body depth at anal-fin origin</td><td rowspan="1" colspan="1">9.8</td><td rowspan="1" colspan="1">8.9–11.2</td><td rowspan="1" colspan="1">10.4</td></tr><tr><td rowspan="1" colspan="1">Body width</td><td rowspan="1" colspan="1">12.7</td><td rowspan="1" colspan="1">11.1–15.6</td><td rowspan="1" colspan="1">13.8</td></tr><tr><td rowspan="1" colspan="1">Pelvic girdle width</td><td rowspan="1" colspan="1">6.8</td><td rowspan="1" colspan="1">6.2–7.9</td><td rowspan="1" colspan="1">7.2</td></tr><tr><td rowspan="1" colspan="1">Pectoral-fin length</td><td rowspan="1" colspan="1">13.7</td><td rowspan="1" colspan="1">12.1–16.3</td><td rowspan="1" colspan="1">13.8</td></tr><tr><td rowspan="1" colspan="1">Pelvic-fin length</td><td rowspan="1" colspan="1">25.5</td><td rowspan="1" colspan="1">23.9–29.3</td><td rowspan="1" colspan="1">26.3</td></tr><tr><td rowspan="1" colspan="1">Longest dorsal-fin ray length</td><td rowspan="1" colspan="1">13.7</td><td rowspan="1" colspan="1">11.0–18.3</td><td rowspan="1" colspan="1">14.4</td></tr><tr><td rowspan="1" colspan="1">Dorsal-fin base length</td><td rowspan="1" colspan="1">17.5</td><td rowspan="1" colspan="1">15.2–18.2</td><td rowspan="1" colspan="1">16.9</td></tr><tr><td rowspan="1" colspan="1">Longest anal-fin ray length</td><td rowspan="1" colspan="1">7.8</td><td rowspan="1" colspan="1">7.0–9.7</td><td rowspan="1" colspan="1">8.3</td></tr><tr><td rowspan="1" colspan="1">Anal-fin base length</td><td rowspan="1" colspan="1">9.4</td><td rowspan="1" colspan="1">8.7–11.0</td><td rowspan="1" colspan="1">9.9</td></tr><tr><td rowspan="1" colspan="1">Caudal-peduncle length</td><td rowspan="1" colspan="1">11.8</td><td rowspan="1" colspan="1">10.5–13.3</td><td rowspan="1" colspan="1">12.1</td></tr><tr><td rowspan="1" colspan="1">Caudal-peduncle depth</td><td rowspan="1" colspan="1">5.4</td><td rowspan="1" colspan="1">5.4–6.6</td><td rowspan="1" colspan="1">5.9</td></tr><tr><td rowspan="1" colspan="1">Caudal-peduncle width</td><td rowspan="1" colspan="1">4.6</td><td rowspan="1" colspan="1">3.5–5.2</td><td rowspan="1" colspan="1">4.2</td></tr><tr><td rowspan="1" colspan="1">Snout length</td><td rowspan="1" colspan="1">7.4</td><td rowspan="1" colspan="1">6.6–8.7</td><td rowspan="1" colspan="1">7.5</td></tr><tr><td rowspan="1" colspan="1">Orbit diameter</td><td rowspan="1" colspan="1">6.8</td><td rowspan="1" colspan="1">5.4–8.6</td><td rowspan="1" colspan="1">6.7</td></tr><tr><td rowspan="1" colspan="1">Interorbital width</td><td rowspan="1" colspan="1">2.2</td><td rowspan="1" colspan="1">1.8–3.0</td><td rowspan="1" colspan="1">2.4</td></tr><tr><td rowspan="1" colspan="1">Postorbital length</td><td rowspan="1" colspan="1">16.2</td><td rowspan="1" colspan="1">16.3–20.0</td><td rowspan="1" colspan="1">17.8</td></tr><tr><td rowspan="1" colspan="1">Upper-jaw length</td><td rowspan="1" colspan="1">19.6</td><td rowspan="1" colspan="1">18.0–23.1</td><td rowspan="1" colspan="1">19.7</td></tr><tr><td rowspan="1" colspan="1">ANF length</td><td rowspan="1" colspan="1">2.6</td><td rowspan="1" colspan="1">1.7–3.1</td><td rowspan="1" colspan="1">2.4</td></tr><tr><td rowspan="1" colspan="1">ANF width</td><td rowspan="1" colspan="1">0.7</td><td rowspan="1" colspan="1">0.5–1.2</td><td rowspan="1" colspan="1">0.9</td></tr><tr><td rowspan="1" colspan="1">IND</td><td rowspan="1" colspan="1">0.9</td><td rowspan="1" colspan="1">0.6–1.5</td><td rowspan="1" colspan="1">1.1</td></tr><tr><td rowspan="1" colspan="1">ANF length / IND</td><td rowspan="1" colspan="1">3.5</td><td rowspan="1" colspan="1">1.4–3.8</td><td rowspan="1" colspan="1">2.2</td></tr></tbody></table></table-wrap><p>Body elongate, cylindrical, body depth greatest at pelvic-fin origin. Scales moderately large, cycloid, not deciduous, present on cheek and opercle. Cheek fully scaled, 5 (4–7) vertical scale rows, becoming progressively smaller posteriorly. Pre-dorsal-fin scales not reaching a vertical line of posterior edge of orbit. No scales on dorsal, anal, adipose, and paired fins. Caudal fin with large, pointed scales on each lobe, not reaching margin of fin fork. Procurrent caudal-fin rays without scale covering.</p><p>Snout moderately pointed in dorsal view. Two nostrils, about equal size, close to each other, located on a line connecting anteriormost margin of orbit and snout tip, close to front of orbit, anterior nostril with a dermal flap on posterior margin. Posterior nostril moderately narrow, almost directly behind anterior nostril. Internarial distance about equal to posterior nostril diameter. Eye circular, directed laterally. Interorbital region broad, with slight V-shaped concavity in front view.</p><p>Mouth large, terminal, slightly oblique, gape almost reaching posterior margin of preopercle. Teeth on both jaws numerous, small, needle-like, generally two rows on upper jaw and three rows on lower jaw, outer teeth smaller, inner teeth longer, covered by lip, tip of upper jaw teeth visible, base of jaw teeth hidden when mouth closed. Palatine teeth in 2 rows anteriorly, 2 (2 or 3) posteriorly, outer row teeth long, tooth rows close together anteriorly but slightly separated. Vomerine teeth absent. Tongue short, spatulate, fleshy, with about 33 (29–50) posteriorly depressible teeth, forming a rectangular teeth patch, 5 (5 or 6) rows on posterior region. Lower-jaw length similar to upper jaw, its anterior end fitting into groove between teeth on upper-jaw tip. Gill rakers very small, unobtrusive, plate-like, with numerous tooth-like spines.</p><p>Dorsal-fin origin just behind to midpoint between snout and adipose-fin origin, dorsal-fin base longer than anal-fin base, first and second rays unbranched, second (second or third) ray longest, posterior rays gradually shorter. Adipose fin small, above midpoint of anal-fin base. Anal fin short, posteriormost ray branched to base, others unbranched, third (second or third) ray longest, remaining rays subequal. Anus just anterior to anal-fin origin. Pectoral and pelvic fins with moderately long axillary scales at bases. Pectoral fin rounded, extending beyond P–D line, uppermost ray unbranched. Pelvic fin longer than pectoral fin, sixth ray longest, innermost (eighth) ray distinctly longer than outermost (first) ray. Caudal fin forked, lobes moderately pointed, dimensions of upper and lower lobes symmetrical.</p><p><bold><italic>Color in fresh specimens</italic></bold> (Figs <xref ref-type="fig" rid="F1">1</xref>, <xref ref-type="fig" rid="F2">2</xref>). Body above lateral line orangish-brown (orangish or yellowish-brown), below white. Five brown blotches along lateral line connecting to reddish saddle-like blotches edged blueish-white. Blotch above pectoral-fin base indistinct. A row of distinct brown blotches and two rows of white blotches on ventrolateral surface. Head red above maxilla, dark brown (dark brown or yellowish-green) below lower jaw. Snout tip with (with or without) a pair of dark spots. Iris orangish-red (orangish-red or yellowish-orange). All fins with reddish bars, membrane uniformly translucent.</p><fig id="F1" position="float" orientation="portrait"><object-id xmlns:xlink="http://www.w3.org/1999/xlink" content-type="doi" xlink:type="simple">10.3897/zookeys.1243.147259.figure1</object-id><object-id xmlns:xlink="http://www.w3.org/1999/xlink" content-type="arpha" xlink:type="simple">BAF0F132-F12D-545E-9D5B-41A1871B4FCB</object-id><label>Figure 1.</label><caption><p>Fresh holotype of <italic><tp:taxon-name><tp:taxon-name-part taxon-name-part-type="genus" reg="Synodus">Synodus</tp:taxon-name-part><tp:taxon-name-part taxon-name-part-type="species" reg="autumnus">autumnus</tp:taxon-name-part></tp:taxon-name></italic> sp. nov. (<named-content xmlns:xlink="http://www.w3.org/1999/xlink" content-type="dwc:institutional_code" xlink:title="Kagoshima University Museum, Kagoshima University" xlink:href="http://grbio.org/institution/kagoshima-university-museum" xlink:type="simple">KAUM</named-content>–I. 180000, 54.2 mm SL, Segaura, Kushi, Bonotsu, Minami-satsuma, Satsuma Peninsula, southern Kyushu, Japan). <bold>A.</bold> Lateral view; <bold>B.</bold> Dorsal view; <bold>C.</bold> Ventral view.</p></caption><graphic xmlns:xlink="http://www.w3.org/1999/xlink" xlink:href="zookeys-1243-191_article-147259__-g001.jpg" position="float" orientation="portrait" xlink:type="simple" id="oo_1361612.jpg"><uri content-type="original_file" xlink:type="simple">https://binary.pensoft.net/fig/1361612</uri></graphic></fig><fig id="F2" position="float" orientation="portrait"><object-id xmlns:xlink="http://www.w3.org/1999/xlink" content-type="doi" xlink:type="simple">10.3897/zookeys.1243.147259.figure2</object-id><object-id xmlns:xlink="http://www.w3.org/1999/xlink" content-type="arpha" xlink:type="simple">978A2247-1A36-5337-8119-564E1B6B8A9D</object-id><label>Figure 2.</label><caption><p>Fresh paratypes of <italic><tp:taxon-name><tp:taxon-name-part taxon-name-part-type="genus" reg="Synodus">Synodus</tp:taxon-name-part><tp:taxon-name-part taxon-name-part-type="species" reg="autumnus">autumnus</tp:taxon-name-part></tp:taxon-name></italic> sp. nov. <bold>A.</bold><named-content xmlns:xlink="http://www.w3.org/1999/xlink" content-type="dwc:institutional_code" xlink:title="Kagoshima University Museum, Kagoshima University" xlink:href="http://grbio.org/institution/kagoshima-university-museum" xlink:type="simple">KAUM</named-content>–I. 82280, 58.3 mm SL, Japan; <bold>B.</bold><named-content xmlns:xlink="http://www.w3.org/1999/xlink" content-type="dwc:institutional_code" xlink:title="Kanagawa Prefectural Museum of Natural History" xlink:href="http://grbio.org/institution/kanagawa-prefectural-museum-natural-history" xlink:type="simple">KPM</named-content>-NI 43326, 45.8 mm SL, Japan, photo by H. Senou.</p></caption><graphic xmlns:xlink="http://www.w3.org/1999/xlink" xlink:href="zookeys-1243-191_article-147259__-g002.jpg" position="float" orientation="portrait" xlink:type="simple" id="oo_1361613.jpg"><uri content-type="original_file" xlink:type="simple">https://binary.pensoft.net/fig/1361613</uri></graphic></fig><p><bold><italic>Color in preserved specimens</italic></bold> (Fig. <xref ref-type="fig" rid="F3">3</xref>). Most fresh colors lost. Body pale, except dorsum. Dorsal surface dark, areas of saddle-like blotches (when fresh) white. Lower jaw with (with or without) black pigmentation. Snout tip with (with or without) a pair of dark spots. All fins unpigmented. Peritoneum pale.</p><fig id="F3" position="float" orientation="portrait"><object-id xmlns:xlink="http://www.w3.org/1999/xlink" content-type="doi" xlink:type="simple">10.3897/zookeys.1243.147259.figure3</object-id><object-id xmlns:xlink="http://www.w3.org/1999/xlink" content-type="arpha" xlink:type="simple">0091A7F0-C1BE-5388-A6D1-DE70E9A26B0F</object-id><label>Figure 3.</label><caption><p>Preserved specimens of <italic><tp:taxon-name><tp:taxon-name-part taxon-name-part-type="genus" reg="Synodus">Synodus</tp:taxon-name-part><tp:taxon-name-part taxon-name-part-type="species" reg="autumnus">autumnus</tp:taxon-name-part></tp:taxon-name></italic> sp. nov. <bold>A</bold>–<bold>C.</bold><named-content xmlns:xlink="http://www.w3.org/1999/xlink" content-type="dwc:institutional_code" xlink:title="Kagoshima University Museum, Kagoshima University" xlink:href="http://grbio.org/institution/kagoshima-university-museum" xlink:type="simple">KAUM</named-content>–I. 180000, holotype, 54.2 mm SL, Japan; <bold>D.</bold><named-content xmlns:xlink="http://www.w3.org/1999/xlink" content-type="dwc:institutional_code" xlink:title="Kagoshima University Museum, Kagoshima University" xlink:href="http://grbio.org/institution/kagoshima-university-museum" xlink:type="simple">KAUM</named-content>–I. 82280, paratype, 58.3 mm SL, Japan; <bold>E.</bold><named-content xmlns:xlink="http://www.w3.org/1999/xlink" content-type="dwc:institutional_code" xlink:title="Museum Support Center, Smithsonian Institution, National Museum of Natural History" xlink:href="http://grbio.org/institution/smithsonian-institution-national-museum-natural-history" xlink:type="simple">USNM</named-content> 436037, paratype, 57.2 mm SL, the Philippines. <bold>A, D, E.</bold> Lateral view; <bold>B.</bold> Dorsal view; <bold>C.</bold> Ventral view.</p></caption><graphic xmlns:xlink="http://www.w3.org/1999/xlink" xlink:href="zookeys-1243-191_article-147259__-g003.jpg" position="float" orientation="portrait" xlink:type="simple" id="oo_1361614.jpg"><uri content-type="original_file" xlink:type="simple">https://binary.pensoft.net/fig/1361614</uri></graphic></fig></tp:treatment-sec><tp:treatment-sec sec-type="distribution" id="SECID0E2HAG"><title>Distribution and habitat.</title><p><italic><tp:taxon-name><tp:taxon-name-part taxon-name-part-type="genus" reg="Synodus">Synodus</tp:taxon-name-part><tp:taxon-name-part taxon-name-part-type="species" reg="autumnus">autumnus</tp:taxon-name-part></tp:taxon-name></italic> sp. nov. is widely distributed in the eastern Indian and Pacific oceans, from Japan, Taiwan, the Philippines, Palau, the Marshall Islands, Indonesia, Timor-Leste, Papua New Guinea, Australia, Tonga, and the Hawaiian Islands (Fig. <xref ref-type="fig" rid="F4">4</xref>). It inhabits inshore areas with coral or rocky reefs and boulders, at depths of 1–33 m (Fig. <xref ref-type="fig" rid="F5">5</xref>).</p><fig id="F4" position="float" orientation="portrait"><object-id xmlns:xlink="http://www.w3.org/1999/xlink" content-type="doi" xlink:type="simple">10.3897/zookeys.1243.147259.figure4</object-id><object-id xmlns:xlink="http://www.w3.org/1999/xlink" content-type="arpha" xlink:type="simple">EF5D678A-2F71-5C1A-A164-5D377065462E</object-id><label>Figure 4.</label><caption><p>Distributional records of <italic><tp:taxon-name><tp:taxon-name-part taxon-name-part-type="genus" reg="Synodus">Synodus</tp:taxon-name-part><tp:taxon-name-part taxon-name-part-type="species" reg="autumnus">autumnus</tp:taxon-name-part></tp:taxon-name></italic> sp. nov. (red star, closed and open circles indicate holotype, paratypes and genetic sample, respectively) and <italic><tp:taxon-name><tp:taxon-name-part taxon-name-part-type="genus" reg="Synodus">Synodus</tp:taxon-name-part><tp:taxon-name-part taxon-name-part-type="species" reg="rubromarmoratus">rubromarmoratus</tp:taxon-name-part></tp:taxon-name></italic> (green triangle indicates type locality).</p></caption><graphic xmlns:xlink="http://www.w3.org/1999/xlink" xlink:href="zookeys-1243-191_article-147259__-g004.jpg" position="float" orientation="portrait" xlink:type="simple" id="oo_1361615.jpg"><uri content-type="original_file" xlink:type="simple">https://binary.pensoft.net/fig/1361615</uri></graphic></fig><fig id="F5" position="float" orientation="portrait"><object-id xmlns:xlink="http://www.w3.org/1999/xlink" content-type="doi" xlink:type="simple">10.3897/zookeys.1243.147259.figure5</object-id><object-id xmlns:xlink="http://www.w3.org/1999/xlink" content-type="arpha" xlink:type="simple">AC9C723A-AEB0-5612-AA09-205E66275EA4</object-id><label>Figure 5.</label><caption><p>Underwater photograph of holotype of <italic><tp:taxon-name><tp:taxon-name-part taxon-name-part-type="genus" reg="Synodus">Synodus</tp:taxon-name-part><tp:taxon-name-part taxon-name-part-type="species" reg="autumnus">autumnus</tp:taxon-name-part></tp:taxon-name></italic> sp. nov. (<named-content xmlns:xlink="http://www.w3.org/1999/xlink" content-type="dwc:institutional_code" xlink:title="Kagoshima University Museum, Kagoshima University" xlink:href="http://grbio.org/institution/kagoshima-university-museum" xlink:type="simple">KAUM</named-content>–I. 180000, 54.2 mm SL) just before collection at a depth of 5 meters off Segaura, Satsuma Peninsula, southern Kyushu, Japan. Photo by M. C. Sato.</p></caption><graphic xmlns:xlink="http://www.w3.org/1999/xlink" xlink:href="zookeys-1243-191_article-147259__-g005.jpg" position="float" orientation="portrait" xlink:type="simple" id="oo_1361616.jpg"><uri content-type="original_file" xlink:type="simple">https://binary.pensoft.net/fig/1361616</uri></graphic></fig></tp:treatment-sec><tp:treatment-sec sec-type="etymology" id="SECID0ETKAG"><title>Etymology.</title><p>Scientific and English names of the new species are derived from its body color, which is reminiscent of shrub and tree colors that change in autumn. “Iroha” means the leaves of plants that change color in autumn.</p></tp:treatment-sec><tp:treatment-sec sec-type="remarks" id="SECID0EYKAG"><title>Remarks.</title><p>The peritoneal spots of <italic><tp:taxon-name><tp:taxon-name-part taxon-name-part-type="genus" reg="Synodus">Synodus</tp:taxon-name-part></tp:taxon-name></italic> are not usually lost in species of <italic><tp:taxon-name><tp:taxon-name-part taxon-name-part-type="genus" reg="Synodus">Synodus</tp:taxon-name-part></tp:taxon-name></italic>, but in <italic><tp:taxon-name><tp:taxon-name-part taxon-name-part-type="genus" reg="Synodus">S.</tp:taxon-name-part><tp:taxon-name-part taxon-name-part-type="species" reg="autumnus">autumnus</tp:taxon-name-part></tp:taxon-name></italic> and <italic><tp:taxon-name><tp:taxon-name-part taxon-name-part-type="genus" reg="Synodus">S.</tp:taxon-name-part><tp:taxon-name-part taxon-name-part-type="species" reg="binotatus">binotatus</tp:taxon-name-part></tp:taxon-name></italic>, they peel off easily, making accurate counting difficult. Although this characteristic is limited to the latter two species, the peritoneal spots may be lost in examples of other species if the abdomen has decayed (Furuhashi unpubl. data).</p></tp:treatment-sec><tp:treatment-sec><!--Section generated to contain objects referenced in tp:taxon-treatment.--><fig id="F7" position="float" orientation="portrait"><object-id xmlns:xlink="http://www.w3.org/1999/xlink" content-type="doi" xlink:type="simple">10.3897/zookeys.1243.147259.figure7</object-id><object-id xmlns:xlink="http://www.w3.org/1999/xlink" content-type="arpha" xlink:type="simple">495CF8A9-EDDF-577F-8535-946E66B910FE</object-id><label>Figure 7.</label><caption><p>Neighbor-joining phylogenetic tree of <italic><tp:taxon-name><tp:taxon-name-part taxon-name-part-type="genus" reg="Synodus">Synodus</tp:taxon-name-part><tp:taxon-name-part taxon-name-part-type="species" reg="autumnus">autumnus</tp:taxon-name-part></tp:taxon-name></italic> sp. nov., <italic><tp:taxon-name><tp:taxon-name-part taxon-name-part-type="genus" reg="Synodus">S.</tp:taxon-name-part><tp:taxon-name-part taxon-name-part-type="species" reg="binotatus">binotatus</tp:taxon-name-part></tp:taxon-name></italic> and <tp:taxon-name><tp:taxon-name-part taxon-name-part-type="genus" reg="Synodus">S.</tp:taxon-name-part><tp:taxon-name-part taxon-name-part-type="uncertainty-rank">cf.</tp:taxon-name-part><tp:taxon-name-part taxon-name-part-type="species" reg="autumnus">autumnus</tp:taxon-name-part></tp:taxon-name> based on <abbrev xmlns:xlink="http://www.w3.org/1999/xlink" xlink:title="cytochrome c oxidase subunit I" id="ABBRID0EE1AG" xlink:type="simple">COI</abbrev> sequences (598 bp). Support values (≥50 ML bootstrap probability) indicated along branches.</p></caption><graphic xmlns:xlink="http://www.w3.org/1999/xlink" xlink:href="zookeys-1243-191_article-147259__-g007.jpg" position="float" orientation="portrait" xlink:type="simple" id="oo_1361618.jpg"><uri content-type="original_file" xlink:type="simple">https://binary.pensoft.net/fig/1361618</uri></graphic></fig></tp:treatment-sec><ref-list><ref id="B19"><mixed-citation xmlns:xlink="http://www.w3.org/1999/xlink" xlink:type="simple"><person-group><name name-style="western"><surname>Mochida</surname><given-names>I</given-names></name><name name-style="western"><surname>Motomura</surname><given-names>H</given-names></name></person-group> (<year>2018</year>) <article-title>An annotated checklist of marine and freshwater fishes of Tokunoshima island in the Amami Islands, Kagoshima, southern Japan, with 202 new records.</article-title><source>Bulletin of the Kagoshima University Museum</source><volume>10</volume>: <fpage>1</fpage>–<lpage>80</lpage>.</mixed-citation></ref><ref id="B15"><mixed-citation xmlns:xlink="http://www.w3.org/1999/xlink" xlink:type="simple"><person-group><name name-style="western"><surname>Honda</surname><given-names>K</given-names></name><name name-style="western"><surname>Senou</surname><given-names>H</given-names></name><name name-style="western"><surname>Wada</surname><given-names>H</given-names></name></person-group> (<year>2024</year>) <article-title>Revised checklist of fishes of Sagami Bay, Japan.</article-title><source>Kanagawa Kenritsu Hakubutsukan Kenkyu Hokoku, Shizen Kagaku</source><volume>53</volume>: <fpage>127</fpage>–<lpage>218</lpage>. <ext-link xlink:href="10.32225/bkpmnh.2024.53_127" ext-link-type="doi" xlink:type="simple">https://doi.org/10.32225/bkpmnh.2024.53_127</ext-link></mixed-citation></ref></ref-list></tp:taxon-treatment>
